# Supplementary material for: Gap Analysis of Priority Medicinal Plant Species in the Kingdom of Saudi Arabia
Source: Plants (Basel). 2025 Aug 23;14(17):2629. doi: 10.3390/plants14172629 (PMC12430436; doi:10.3390/plants14172629)
Supplement: Supplementary file 1 [file plants-14-02629-s001.zip › Supporting information.xlsx]

## Sheet: Table S1
Table S1: The number of occurrence records for 74 priority MP species in KSA
Species	No. of occurrence records	No. of valid occurrence records after carrying out data quality checks
Achillea fragrantissima (Forssk.) Sch.Bip.	19	19
Alhagi graecorum Boiss.	10	10
Allophylus rubifolius (Hochst. ex A.Rich.) Engl.	2	2
Ammi majus L.	19	19
Anastatica hierochuntica L.	25	23
Anethum graveolens L.	5	5
Apium graveolens L.	6	6
Artemisia judaica L.	8	7
Balanites aegyptiaca (L.) Delile	3	3
Brassica rapa L.	4	4
Calligonum comosum L'Hér.	22	21
Celosia trigyna L.	6	6
Cistanche tubulosa (Schenk) Wight ex Hook.f.	24	24
Cleome droserifolia (Forssk.) Delile	8	7
Clitoria ternatea L.	20	20
Cocculus hirsutus (L.) W.Theob.	14	14
Commiphora myrrha (T.Nees) Engl.	8	8
Convolvulus arvensis L.	24	21
Crataegus × sinaica Boiss.	3	3
Crepis rueppellii Sch. Bip.	5	5
Cymbopogon schoenanthus (L.) Spreng.	25	6
Cynanchum acutum L.	5	5
Deverra tortuosa (Desf.) DC.	9	9
Dianthus deserti Kotschy	4	4
Dicoma tomentosa Cass.	2	2
Dracaena ombet Heuglin ex Kotschy & Peyr.	4	4
Dracaena serrulata Baker	13	13
Ehretia obtusifolia Hochst. ex A.DC.	8	8
Eruca sativa Mill.	3	3
Euphorbia ammak Schweinf.	16	16
Ficus palmata Forssk.	43	43
Foeniculum vulgare Mill.	7	7
Glebionis coronaria (L.) Cass. ex Spach	6	6
Glycyrrhiza glabra L.	1	1
Gypsophila vaccaria (L.) Sm.	7	7
Hordeum vulgare L.	16	16
Hyphaene thebaica (L.) Mart.	17	17
Launaea intybacea (Jacq.) Beauverd	34	32
Lavandula atriplicifolia Benth.	7	7
Lawsonia inermis L.	24	21
Lepidium sativum L.	9	7
Matricaria aurea (Loefl.) Sch.Bip.	11	11
Melilotus albus Medik.	8	8
Mentha longifolia (L.) L.	11	11
Moringa peregrina (Forssk.) Fiori	17	16
Myrtus communis L.	4	4
Nerium oleander L.	10	10
Ocimum americanum L.	6	6
Olea europaea subsp. cuspidata (Wall. & G.Don) Cif.	76	76
Origanum syriacum L.	5	5
Phoenix dactylifera L.	17	15
Plantago afra L.	15	15
Plantago ovata Forssk.	20	20
Plumbago zeylanica L.	4	4
Portulaca oleracea L.	47	46
Prunus arabica (Olivier) Meikle	3	3
Pyrostria phyllanthoidea (Baill.) Bridson	10	10
Rumex cyprius Murb.	2	2
Salvia dianthera Roth	7	7
Salvia lanigera Poir.	5	5
Scorpiurus muricatus L.	2	2
Senegalia senegal (L.) Britton	6	NA
Senna alexandrina Mill.	42	33
Senna holosericea (Fresen.) Greuter	29	6
Senna italica Mill.	83	73
Solenostemma arghel (Delile) Hayne	10	9
Sonchus asper (L.) Hill	4	4
Tamarix aphylla (L.) H.Karst.	17	16
Teucrium capitatum L.	36	34
Thymus decussatus Benth.	5	5
Trianthema portulacastrum L.	14	13
Umbilicus rupestris (Salisb.) Dandy	8	8
Vachellia origena (Hunde) Kyal. & Boatwr.	39	39
Ziziphus spina-christi (L.) Desf.	31	26
Total	1099	1003

## Sheet: Table S2
Table S2: Number of MP species and their observation records within PAs in KSA.
Name of protected areas	No. of MPs	No. of observation records
Asir National Park	24	55
Al-â€˜Uruq al-Muâ€˜taridah	1	1
Al-Gharameel	1	1
Al-Ghat National Park	3	5
Al-Haâ€˜ir Wetland	2	2
Al-Taif National Park / Hima Saysad	1	1
Dhahran Nature Preserve	1	1
Duhul Maâ€˜qalaâ€™	1	1
Extension to Jabal Shada	6	6
Harrat â€˜Uwayrid	8	8
Harrat al-Zabin	1	1
Harrat Khaybar / Wadi Hadiyah	6	8
Hima Huraymilaâ€™ National Park	2	2
Hisma	5	6
Ibex	4	5
Imam Abdulaziz bin Mohammed Royal Reserve	1	1
Imam Faisal bin Turki Royal Reserve	40	143
Imam Saud bin Abdulaziz Royal Reserve	1	3
Imam Turki bin Abdullah Royal Nature Reserve	7	12
Jabal ad-Dubbagh	2	2
Jabal Aja	6	7
Jabal al-Lawz	7	8
Jabal Batharah / Wadi Turabah	5	11
Jabal Radwa	6	8
Jabal Ral	1	1
Jabal Shada Al-A’la	12	20
Jabal Uthrub / Al-Balas	3	7
Jibal â€˜Irnan / Jibal al-Misma	1	1
Jibal Qaraqir	4	9
Juzur Farasan	5	8
Khalij Salwa	2	2
King Khalid Royal Reserve	4	4
King Salman Bin Abdalaziz Royal Natural Reserve	13	25
Murtafaâ€˜at Najran	3	4
Prince Mohammed bin Salman Royal Reserve	15	34
Rawdat Khuraym	1	1
Raydah	8	13
Sharaan	1	1
The Haram of Al-Madinah	2	6
The Haram of Makkah	4	4
Tuwaiq Reserve	12	14
Wadi â€˜Iyaâ€™ / Ballasmar	2	3
Wadi Jawwah / Wadi Jazan	2	2
Wadi Lajb / Jabal al-Qahar	4	4
Wadi Tayyah	2	3

## Sheet: Table S3
Table S3: Twelve environmental variables were used to generate the generalist ELC map for priority MPs in KSA.
Component	Code	Description	Source
Bioclimatic	bio_4	Temperature Seasonality (standard deviation *100)	https://worldclim.org/
Bioclimatic	bio_6	Min Temperature of Coldest Month	https://worldclim.org/
Bioclimatic	bio_7	Temperature Annual Range (BIO5-BIO6)	https://worldclim.org/
Bioclimatic	bio_9	Mean Temperature of Driest Quarter	https://worldclim.org/
Edaphic	t_clay_cont	Clay content (0-2 micro meter) mass fraction in % - topsoil	https://soilgrids.org
Edaphic	t_oc_cont	Soil organic carbon content (fine earth fraction) in g per kg topsoil	https://soilgrids.org
Edaphic	t_soilwater_cap	Available soil water capacity (volumetric fraction) until wilting point	https://soilgrids.org
Edaphic	t_sand_cont	Sand content (50-2000 micro meter) mass fraction in %	https://soilgrids.org
Geophysic	wind_11	Wind speed November	https://worldclim.org/
Geophysic	wind_12	Wind speed December	https://worldclim.org/
Geophysic	srad_1	Solar radiation January	https://worldclim.org/
Geophysic	srad_8	Solar radiation August	https://worldclim.org/

## Sheet: Table S4
Table S4: In Situ conservation gap of priorirty MPs in Prtoected Areas (PA ) and their number of ELC frequencies in each zone
ELC zones	Total number of frequences	Number of frequences in PAs	Number of frequences outside PAs
1	1	1	0
2	1	0	1
3	NA	NA	NA
4	NA	NA	NA
5	18	2	16
6	46	1	45
7	25	7	18
8	11	3	8
9	6	3	3
10	1	0	1
11	2	0	2
12	9	0	9
13	3	1	2
14	15	4	11
15	114	55	59
16	NA	NA	NA
17	NA	NA	NA
18	3	1	2
19	1	0	1
20	NA	NA	NA
21	12	6	6
22	16	5	11
23	NA	NA	NA
24	30	2	28
25	78	2	76
26	NA	NA	NA
27	21	13	8
28	16	9	7
29	7	3	4
30	3	3	0
31	59	24	35
32	26	5	21
33	14	9	5
34	11	4	7
35	NA	NA	NA
36	NA	NA	NA
37	NA	NA	NA
38	3	0	3
39	8	1	7
40	181	117	64
41	4	0	4
42	3	2	1
43	7	3	4
44	51	31	20
45	2	1	1
46	1	0	1
47	9	0	9
48	33	12	21
49	4	1	3
50	NA	NA	NA
51	6	0	6
52	101	18	83

## Sheet: Table S5
Table S5: Number of MPs and their populations both inside and outside PAs across the 52 zones
ELC zones	Number of species	Population in PAs	Population outside PAs
1	1	1	0
2	1	0	1
3	0	0	0
4	0	0	0
5	11	2	16
6	22	1	45
7	15	7	18
8	7	3	8
9	4	3	3
10	1	0	1
11	2	0	2
12	5	0	9
13	3	1	2
14	10	4	11
15	31	55	59
16	0	0	0
17	0	0	0
18	2	1	2
19	1	0	1
20	0	0	0
21	7	6	6
22	11	5	11
23	0	0	0
24	13	2	28
25	24	2	76
26	0	0	0
27	12	13	8
28	9	9	7
29	5	3	4
30	2	3	0
31	20	24	35
32	13	5	21
33	11	9	5
34	5	4	7
35	0	0	0
36	0	0	0
37	0	0	0
38	3	0	3
39	7	1	7
40	41	117	64
41	3	0	4
42	3	2	1
43	5	3	4
44	28	31	20
45	2	1	1
46	1	0	1
47	5	0	9
48	23	12	21
49	3	1	3
50	0	0	0
51	5	0	6
52	30	18	83

## Sheet: Table S6
Table S6: Number of ELC zones for each species of MP
Species	Which ELC zones collected from
Achillea fragrantissima (Forssk.) Sch.Bip.	12,27,28,31,33,44,48
Alhagi graecorum Boiss.	5,6,21,31
Allophylus rubifolius (Hochst. ex A.Rich.) Engl.	15
Ammi majus L.	15,40,52
Anastatica hierochuntica L.	5,8,11,25,31,32,33,44,48,49
Anethum graveolens L.	40,51,52
Apium graveolens L.	40,51,52
Artemisia judaica L.	5,27,28,33,44
Balanites aegyptiaca (L.) Delile	25,40
Brassica rapa L.	44,27
Calligonum comosum L'Hér.	6,8,9,12,13,27,28,32,33,34,39,41,44,48
Celosia trigyna L.	15,40
Cistanche tubulosa (Schenk) Wight ex Hook.f.	2,5,6,7,8,27,30,31,32,33,43,44,45,46,47,48,49
Cleome droserifolia (Forssk.) Delile	18,19,29,33,43,44
Clitoria ternatea L.	6,7,13,14,15,24,25,31,32,52
Cocculus hirsutus (L.) W.Theob.	7,15,22,25,33,43,44,48,52
Commiphora myrrha (T.Nees) Engl.	15,25,38,40
Convolvulus arvensis L.	6,7,25,29,31,32,40,47,48,52
Crataegus × sinaica Boiss.	40,44
Crepis rueppellii Sch. Bip.	15,40
Cymbopogon schoenanthus (L.) Spreng.	6,9,10,25,31,38
Cynanchum acutum L.	6,31
Deverra tortuosa (Desf.) DC.	21,22,30,42,44
Dianthus deserti Kotschy	40
Dicoma tomentosa Cass.	24,25
Dracaena ombet Heuglin ex Kotschy & Peyr.	15,40,48
Dracaena serrulata Baker	7,15,25,40,48,52
Ehretia obtusifolia Hochst. ex A.DC.	15,22,40
Eruca sativa Mill.	5,40,52
Euphorbia ammak Schweinf.	15,40,52
Ficus palmata Forssk.	15,25,40,52
Foeniculum vulgare Mill.	6,31,40,52
Glebionis coronaria (L.) Cass. ex Spach	12,22,31,40,52
Glycyrrhiza glabra L.	7
Gypsophila vaccaria (L.) Sm.	28,44,48
Hordeum vulgare L.	6,27,39,40,44,51,52
Hyphaene thebaica (L.) Mart.	6,14,15,21,24,25,40,44
Launaea intybacea (Jacq.) Beauverd	14,15,24,25
Lavandula atriplicifolia Benth.	15,40,52
Lawsonia inermis L.	6,7,13,14,15,24,32,39,40,52
Lepidium sativum L.	6,22,40,44,48,52
Matricaria aurea (Loefl.) Sch.Bip.	7,31,32,34,48,52
Melilotus albus Medik.	15,25,40
Mentha longifolia (L.) L.	31,39,40,44,52
Moringa peregrina (Forssk.) Fiori	14,15,40,44,48,52
Myrtus communis L.	44,52
Nerium oleander L.	6,14,44,48
Ocimum americanum L.	15,25
Olea europaea subsp. cuspidata (Wall. & G.Don) Cif.	6,7,8,15,24,25,27,28,29,31,32,33,39,40,44,48,52
Origanum syriacum L.	44,48
Phoenix dactylifera L.	6,7,15,22,25,31,32,45,48
Plantago afra L.	7,15,27,32,33,40,42,43,44,48,49,52
Plantago ovata Forssk.	5,6,12,31,34,40,42,44
Plumbago zeylanica L.	15,40
Portulaca oleracea L.	5,6,7,8,12,15,22,24,25,31,32,40,41,52
Prunus arabica (Olivier) Meikle	27,28
Pyrostria phyllanthoidea (Baill.) Bridson	15,40,48,52
Rumex cyprius Murb.	28,44
Salvia dianthera Roth	39,40
Salvia lanigera Poir.	27,28
Scorpiurus muricatus L.	5,6
Senegalia senegal (L.) Britton	NA
Senna alexandrina Mill.	7,8,9,14,15,21,22,24,25,52
Senna holosericea (Fresen.) Greuter	24,25,38,40
Senna italica Mill.	5,6,7,8,9,14,15,18,21,22,24,25,31,32,34,40,44,47,48
Solenostemma arghel (Delile) Hayne	22,24,29,32,40,43,44,48
Sonchus asper (L.) Hill	52
Tamarix aphylla (L.) H.Karst.	1,5,6,14,15,25,31,33,39,44,47,48
Teucrium capitatum L.	6,7,21,22,25,27,28,39,31,33,34,40,44,48,51,52
Thymus decussatus Benth.	44
Trianthema portulacastrum L.	14,15,21,24,25,27
Umbilicus rupestris (Salisb.) Dandy	40,52
Vachellia origena (Hunde) Kyal. & Boatwr.	11,15,40,52
Ziziphus spina-christi (L.) Desf.	5,6,15,24,25,31,40,41,47,48,51,52

## Sheet: Table S7
Table S7: The number of occurrence records for priority MP species within PAs
Species	NO.
Achillea fragrantissima (Forssk.) Sch.Bip.	13
Alhagi graecorum Boiss.	6
Allophylus rubifolius (Hochst. ex A.Rich.) Engl.	NA
Ammi majus L.	10
Anastatica hierochuntica L.	3
Anethum graveolens L.	1
Apium graveolens L.	4
Artemisia judaica L.	7
Balanites aegyptiaca (L.) Delile	NA
Brassica rapa L.	5
Calligonum comosum L'Hér.	6
Celosia trigyna L.	5
Cistanche tubulosa (Schenk) Wight ex Hook.f.	10
Cleome droserifolia (Forssk.) Delile	3
Clitoria ternatea L.	7
Cocculus hirsutus (L.) W.Theob.	3
Commiphora myrrha (T.Nees) Engl.	5
Convolvulus arvensis L.	4
Crataegus × sinaica Boiss.	3
Crepis rueppellii Sch. Bip.	2
Cymbopogon schoenanthus (L.) Spreng.	1
Cynanchum acutum L.	3
Deverra tortuosa (Desf.) DC.	9
Dianthus deserti Kotschy	3
Dicoma tomentosa Cass.	NA
Dracaena ombet Heuglin ex Kotschy & Peyr.	4
Dracaena serrulata Baker	10
Ehretia obtusifolia Hochst. ex A.DC.	9
Eruca sativa Mill.	NA
Euphorbia ammak Schweinf.	7
Ficus palmata Forssk.	46
Foeniculum vulgare Mill.	1
Glebionis coronaria (L.) Cass. ex Spach	1
Glycyrrhiza glabra L.	NA
Gypsophila vaccaria (L.) Sm.	5
Hordeum vulgare L.	2
Hyphaene thebaica (L.) Mart.	9
Launaea intybacea (Jacq.) Beauverd	6
Lavandula atriplicifolia Benth.	1
Lawsonia inermis L.	6
Lepidium sativum L.	2
Matricaria aurea (Loefl.) Sch.Bip.	7
Melilotus albus Medik.	7
Mentha longifolia (L.) L.	2
Moringa peregrina (Forssk.) Fiori	8
Myrtus communis L.	1
Nerium oleander L.	12
Ocimum americanum L.	1
Olea europaea subsp. cuspidata (Wall. & G.Don) Cif.	34
Origanum syriacum L.	2
Phoenix dactylifera L.	9
Plantago afra L.	6
Plantago ovata Forssk.	10
Plumbago zeylanica L.	2
Portulaca oleracea L.	12
Prunus arabica (Oliv.) Meikle	2
Pyrostria phyllanthoidea (Baill.) Bridson	7
Rumex cyprius Murb.	1
Salvia dianthera Roth	6
Salvia lanigera Poir.	3
Scorpiurus muricatus L.	NA
Senegalia senegal (L.) Britton	NA
Senna alexandrina Mill.	7
Senna holosericea (Fresen.) Greuter	NA
Senna italica Mill.	29
Solenostemma arghel (Delile) Heyne	3
Sonchus asper (L.) Hill	3
Tamarix aphylla (L.) H.Karst.	5
Teucrium capitatum L.	13
Thymus decussatus Benth.	1
Trianthema portulacastrum L.	1
Umbilicus rupestris (Salisb.) Dandy	5
Vachellia origena (Hunde) Kyal. & Boatwr.	31
Ziziphus spina-christi (L.) Desf.	12

## Sheet: Table S8
Table S8: Number of species outside PAs and their occurrence records
Species	NO.
Allophylus rubifolius (Hochst. ex A.Rich.) Engl.	2
Balanites aegyptiaca (L.) Delile	3
Dicoma tomentosa Cass.	2
Eruca sativa Mill.	3
Glycyrrhiza glabra L.	1
Scorpiurus muricatus L.	2
Senna holosericea (Fresen.) Greuter	6

## Sheet: Table S9
Table S9: The highest number of species populations in the complementary PAs, 13 complementary PAs
Name of PAs: Imam Faisal bin Turki Royal Reserve, King Salman Bin Abdalaziz Royal Natural Reserve, Prince Mohammed bin Salman Royal Reserve, Jabal Shada al-A‘la, Jabal al-Lawz, Asir National Park, Tuwaiq Reserve, Jabal Batharah / Wadi Turabah, Jabal al-Dubbagh, Juzur Farasan, Jabal Radwa, Al-Taif National Park / Hima Saysad and Wadi Jawwah / Wadi Jazan
Species	No. of species species
Ammi_majus	7
Apium_graveolens	4
Celosia_trigyna	2
Clitoria_ternatea	4
Cocculus_hirsutus	2
Commiphora _myrrha	3
Crataegus_Ã— sinaica	3
Dianthus _deserti	5
Dracaena_serrulata	7
Ehretia _obtusifolia	6
Euphorbia_ammak	5
Ficus_palmata	29
Foeniculum _vulgare	1
Glebionis_coronaria	1
Hordeum_vulgare	2
Hyphaene _thebaica	6
Launaea_intybacea	6
Lepidium_sativum	2
Melilotus_albus	4
Moringa_peregrina	4
Olea europaea subsp. cuspidata (Wall. & G.Don) Cif.	21
Phoenix _dactylifera	2
Plantago_ovata	3
Plumbago_zeylanica	2
Portulaca_oleracea	7
Pyrostria_phyllanthoidea	4
Salvia_dianthera	6
Senna_alexandrina	3
Senna_italica	10
Solenostemma _arghel	3
Tamarix_aphylla	4
Teucrium_capitatum	7
Umbilicus_rupestris	1
Vachellia_origena	21
Ziziphus_spina-christi	6
Achillea_fragrantissima	4
Anastatica_hierochuntica	1
Artemisia _judaica	5
Calligonum_comosum	2
Cistanche_tubulosa	3
Convolvulus_arvensis	2
Deverra_tortuosa	5
Matricaria_aurea	2
Prunus_arabica	2
Rumex_cyprius	1
Salvia_lanigera	2
Alhagi_graecorum	2
Brassica_rapa	3
Cleome_droserifolia	2
Nerium_oleander	6
Dracaena_ombet	2
Lawsonia_inermis	1
Plantago_afra	3
Gypsophila_vaccaria	3
Mentha_longifolia	2
Thymus_decussatus	1
Lavandula_atriplicifolia	1
Cymbopogon_schoenanthus	1
Sonchus_asper	3
Myrtus_communis	1
Trianthema_portulacastrum	1
Origanum_syriacum	2
Anethum _graveolens	1
Ocimum_americanum	1

## Sheet: Table S10
Table S10: Complementarity of species found in grid cells for priority MPs
Number of grid cell	Number of species
138460	9
169183	6
161853	3
157966	3
67447	3
47277	3
62068	2
47258	2
136515	2
169184	2
121887	2
43064	2
595	2
42399	2
135026	2
131637	2
175026	2
156992	1
139922	1
118443	1
37512	1
47252	1
64159	1
155045	1
34584	1
138459	1
32641	1
128221	1
29225	1
60261	1
35559	1
118933	1
48232	1
149681	1
132614	1
174543	1
51733	1
73890	1
82095	1
120877	1
49828	1
36531	1

[truncated: 5 more sheets: Table S11, Table S12, Table S13, Figure S1, Figure S2]
